# Supplementary material for: Companion Animals as Potential Reservoirs of Antibiotic Resistant Diarrheagenic Escherichia coli in Shandong, China
Source: Antibiotics (Basel). 2022 Jun 20;11(6):828. doi: 10.3390/antibiotics11060828 (PMC9220070; doi:10.3390/antibiotics11060828)
Supplement: Supplementary file 1 [file antibiotics-11-00828-s001.zip]

Archive with 1 entries (1 files):
- antibiotics-1739378-supplementary.pdf
